# Supplementary material for: The dominant Anopheles vectors of human malaria in the Americas: occurrence data, distribution maps and bionomic précis
Source: Parasit Vectors. 2010 Aug 16;3:72. doi: 10.1186/1756-3305-3-72 (PMC2936890; doi:10.1186/1756-3305-3-72)
Supplement: Additional file 1 — Expert opinion distribution maps for the nine DVS of the Americas. [file 1756-3305-3-72-S1.ZIP]

Archive with 37 entries (37 files):
- albimanus.dbf
- albimanus.prj
- albimanus.shp
- albimanus.shp.xml
- albimanus.shx
- albitarsis.dbf
- albitarsis.prj
- albitarsis.shp
- albitarsis.shx
- aquasalis.dbf
- aquasalis.prj
- aquasalis.shp
- aquasalis.shx
- darlingi.dbf
- darlingi.prj
- darlingi.shp
- darlingi.shx
- freeborni.dbf
- freeborni.prj
- freeborni.shp
- freeborni.shx
- marajoara.dbf
- marajoara.prj
- marajoara.shp
- marajoara.shx
- nuneztovari.dbf
- nuneztovari.prj
- nuneztovari.shp
- nuneztovari.shx
- pseudopunctipennis.dbf
- pseudopunctipennis.prj
- pseudopunctipennis.shp
- pseudopunctipennis.shx
- quadrimaculatus.dbf
- quadrimaculatus.prj
- quadrimaculatus.shp
- quadrimaculatus.shx
