# Supplementary material for: The dominant Anopheles vectors of human malaria in the Americas: occurrence data, distribution maps and bionomic précis
Source: Parasit Vectors. 2010 Aug 16;3:72. doi: 10.1186/1756-3305-3-72 (PMC2936890; doi:10.1186/1756-3305-3-72)
Supplement: Additional file 1 — Expert opinion distribution maps for the nine DVS of the Americas. [file 1756-3305-3-72-S1.ZIP › albimanus.prj]

GEOGCS["GCS_WGS_1984",DATUM["D_WGS_1984",SPHEROID["WGS_1984",6378137.0,298.257223563]],PRIMEM["Greenwich",0.0],UNIT["Degree",0.0174532925199433]]
