# Supplementary material for: The dominant Anopheles vectors of human malaria in the Americas: occurrence data, distribution maps and bionomic précis
Source: Parasit Vectors. 2010 Aug 16;3:72. doi: 10.1186/1756-3305-3-72 (PMC2936890; doi:10.1186/1756-3305-3-72)
Supplement: Additional file 1 — Expert opinion distribution maps for the nine DVS of the Americas. [file 1756-3305-3-72-S1.ZIP › albimanus.shp.xml]

<?xml version="1.0"?>
<!--<!DOCTYPE metadata SYSTEM "http://www.esri.com/metadata/esriprof80.dtd">-->
<metadata xml:lang="en"><Esri><MetaID>{793E4D2B-A1C4-472A-95D2-A710E52FEDD3}</MetaID><CreaDate>20100701</CreaDate><CreaTime>13274300</CreaTime><SyncOnce>TRUE</SyncOnce><DataProperties><lineage><Process ToolSource="C:\Program Files\ArcGIS\ArcToolbox\Toolboxes\Data Management Tools.tbx\DefineProjection" Date="20100701" Time="132743">DefineProjection X:\anopheles-data\expert_opinion\albimanus.shp GEOGCS['GCS_WGS_1984',DATUM['D_WGS_1984',SPHEROID['WGS_1984',6378137.0,298.257223563]],PRIMEM['Greenwich',0.0],UNIT['Degree',0.0174532925199433]] X:\anopheles-data\expert_opinion\albimanus.shp</Process></lineage></DataProperties></Esri></metadata>
